# Supplementary material for: Nanocomposite Gels Loaded with Flurbiprofen: Characterization and Skin Permeability Assessment in Different Skin Species
Source: Gels. 2024 May 24;10(6):362. doi: 10.3390/gels10060362 (PMC11203155; doi:10.3390/gels10060362)
Supplement: Supplementary file 1 [file gels-10-00362-s001.zip]

Archive with 1 entries (1 files):
- gels-2993895-supplementary.pdf
